# Supplementary material for: Black flies (Diptera: Simuliidae) of Turkish Thrace, with a new record for Turkey
Source: Biodivers Data J. 2015 Apr 22;(3):e4834. doi: 10.3897/BDJ.3.e4834 (PMC4411497; doi:10.3897/BDJ.3.e4834)
Supplement: Supplementary material 2 — taxa data [file biodiversity_data_journal-3-e4834-s002.xls]

## Sheet: Taxa
Taxon_Local_ID	Kingdom	Subkingdom	Phylum	Subphylum	Superclass	Class	Subclass	Superorder	Order	Suborder	Infraorder	Superfamily	Family	Subfamily	Tribe	Subtribe	Genus	Subgenus	Species	Subspecies	Variety	Form	Authorship	Nomenclature	Feeds on	Symbiotic with	Parasite of	Host of	Native Status	Conservation Status	Distribution	Horizon	Notes
esoguent-th001	Animalia		Arthropoda			Insecta			Diptera				Simuliidae				Prosimulium		rachiliense				Djafarov, 195
esoguent-th002	Animalia		Arthropoda			Insecta			Diptera				Simuliidae				Metacnephia		nigra				(Rubtsov, 1940)
esoguent-th003	Animalia		Arthropoda			Insecta			Diptera				Simuliidae				Simulium	Boophthora	erythrocephalum				(De Geer, 1776)
esoguent-th004	Animalia		Arthropoda			Insecta			Diptera				Simuliidae				Simulium	Eusimulium	petricolum				(Rivosecchi, 1963)
esoguent-th005	Animalia		Arthropoda			Insecta			Diptera				Simuliidae				Simulium	Eusimulium	velutinum				(Santos Abreu, 1922)
esoguent-th006	Animalia		Arthropoda			Insecta			Diptera				Simuliidae				Simulium	Nevermannia	cryophilum complex
esoguent-th007	Animalia		Arthropoda			Insecta			Diptera				Simuliidae				Simulium	Simulium	bezzii				(Corti, 1914)
esoguent-th008	Animalia		Arthropoda			Insecta			Diptera				Simuliidae				Simulium	Simulium	bukovskii				Rubtsov, 1940
esoguent-th009	Animalia		Arthropoda			Insecta			Diptera				Simuliidae				Simulium	Simulium	noelleri				Friederichs, 1920
esoguent-th010	Animalia		Arthropoda			Insecta			Diptera				Simuliidae				Simulium	Simulium	kiritshenkoi				Rubtsov, 1940
esoguent-th011	Animalia		Arthropoda			Insecta			Diptera				Simuliidae				Simulium	Simulium	reptans				(Linnaeus, 1758)
esoguent-th012	Animalia		Arthropoda			Insecta			Diptera				Simuliidae				Simulium	Simulium	variegatum				Meigen, 1818
esoguent-th013	Animalia		Arthropoda			Insecta			Diptera				Simuliidae				Simulium	Simulium	argyreatum				Meigen, 1838
esoguent-th014	Animalia		Arthropoda			Insecta			Diptera				Simuliidae				Simulium	Trichodagmia	auricoma				Meigen, 1818
esoguent-th015	Animalia		Arthropoda			Insecta			Diptera				Simuliidae				Simulium	Wilhelmia	equinum				(Linnaeus, 1758)
esoguent-th016	Animalia		Arthropoda			Insecta			Diptera				Simuliidae				Simulium	Wilhelmia	balcanicum				(Enderlein, 1924)
esoguent-th017	Animalia		Arthropoda			Insecta			Diptera				Simuliidae				Simulium	Wilhelmia	pseudequinum				Seguy, 1921
esoguent-th018	Animalia		Arthropoda			Insecta			Diptera				Simuliidae				Simulium	Wilhelmia	paraequinum				Puri, 1933
